# Supplementary material for: Non-target effects of a glyphosate-based herbicide on Common toad larvae (Bufo bufo, Amphibia) and associated algae are altered by temperature
Source: PeerJ. 2016 Nov 1;4:e2641. doi: 10.7717/peerj.2641 (PMC5101619; doi:10.7717/peerj.2641)
Supplement: Supplemental Information 1 [file peerj-04-2641-s001.xlsx]

## Sheet: RAW_DATA_GOSNER_ABIOTIC
Temp	Roundup	Rep	Time_meas	pH	temperature	oxygen	AV_Gosner
20	0	1	2015-04-14	8.2	17.5	9.5	8
20	0	2	2015-04-14	8.19	18.4	9	8
20	0	3	2015-04-14	8.21	18.4	9.4	8
20	0	4	2015-04-14	8.22	17.6	9	8
20	0	5	2015-04-14	8.23	17.8	9.2	8
20	1.5	1	2015-04-14	8.36	17.6	9.8	8
20	1.5	2	2015-04-14	8.36	17	9.8	8
20	1.5	3	2015-04-14	8.35	17	10.3	8
20	1.5	4	2015-04-14	8.34	17.4	9.6	8
20	1.5	5	2015-04-14	8.37	16.6	10.1	8
20	3	1	2015-04-14	8.25	16.2	9.3	8
20	3	2	2015-04-14	8.27	16.3	9.9	8
20	3	3	2015-04-14	8.24	17.3	9	8
20	3	4	2015-04-14	8.24	17.4	8.9	8
20	3	5	2015-04-14	8.21	16.5	9.2	8
20	4	1	2015-04-14	8.19	17.1	9.5	8
20	4	2	2015-04-14	8.15	17.1	10	8
20	4	3	2015-04-14	8.25	15.7	9.6	8
20	4	4	2015-04-14	8.25	15.6	9.6	8
20	4	5	2015-04-14	8.22	15.8	9.3	8
20	1,5p	1	2015-04-14	8.12	16	9.6	8
20	1,5p	2	2015-04-14	8.17	16.7	8.8	8
20	1,5p	3	2015-04-14	8.18	16.1	9.6	8
20	1,5p	4	2015-04-14	8.21	15.9	9.6	8
20	1,5p	5	2015-04-14	8.2	16.7	8.8	8
15	0	1	2015-04-14	8.13	15.8	10.1	8
15	0	2	2015-04-14	8.18	15.6	10.1	8
15	0	3	2015-04-14	8.2	15.5	10.2	8
15	0	4	2015-04-14	8.17	17.4	9.9	8
15	0	5	2015-04-14	8.18	17.6	9.6	8
15	1.5	1	2015-04-14	8.15	15.3	10.4	8
15	1.5	2	2015-04-14	8.18	15.8	10.4	8
15	1.5	3	2015-04-14	8.19	14.1	10.3	8
15	1.5	4	2015-04-14	8.19	13.6	10.6	8
15	1.5	5	2015-04-14	8.19	14.3	10.4	8
15	3	1	2015-04-14	8.1	12.8	10.6	8
15	3	2	2015-04-14	7.97	15.6	10.4	8
15	3	3	2015-04-14	8.15	12.7	10.6	8
15	3	4	2015-04-14	8.1	13.5	10.5	8
15	3	5	2015-04-14	8.09	15	10.2	8
15	4	1	2015-04-14	8.17	12.5	11.2	8
15	4	2	2015-04-14	8.13	13.1	10.4	8
15	4	3	2015-04-14	8.11	15.2	10.6	8
15	4	4	2015-04-14	8.16	12.7	11	8
15	4	5	2015-04-14	8.12	15.5	10.3	8
15	1,5p	1	2015-04-14	8.26	12.8	11.1	8
15	1,5p	2	2015-04-14	8.26	12.5	11.3	8
15	1,5p	3	2015-04-14	8.15	15.2	10.3	8
15	1,5p	4	2015-04-14	8.22	15.3	10.4	8
15	1,5p	5	2015-04-14	8.23	13	10.7	8
20	0	1	2015-04-17	8.3	16.6	9.4	17
20	0	2	2015-04-17	8.26	16.8	9.4	17
20	0	3	2015-04-17	8.26	16.5	9.4	17
20	0	4	2015-04-17	8.26	17.6	9.2	17.4
20	0	5	2015-04-17	8.3	17.8	9.2	17
20	1.5	1	2015-04-17	8.27	16.2	9.5	17
20	1.5	2	2015-04-17	8.34	15.7	9.5	17
20	1.5	3	2015-04-17	8.3	15.8	9.6	17
20	1.5	4	2015-04-17	8.24	17.3	9.2	17.4
20	1.5	5	2015-04-17	8.24	17.3	9.2	18
20	3	1	2015-04-17	8.19	15.7	9.5	17
20	3	2	2015-04-17	8.3	15.4	9.6	17
20	3	3	2015-04-17	8.23	15.6	9.7	17
20	3	4	2015-04-17	8.25	16.7	9.4	17.25
20	3	5	2015-04-17	8.29	16.6	9.4	17.2
20	4	1	2015-04-17	8.21	15.7	9.4	17
20	4	2	2015-04-17	8.26	15.5	9.6	17
20	4	3	2015-04-17	8.24	15.4	9.6	17
20	4	4	2015-04-17	8.26	16.7	9.4	17.4
20	4	5	2015-04-17	8.14	16.8	9.4	17
20	1,5p	1	2015-04-17	8.22	17.5	9.5	17
20	1,5p	2	2015-04-17	8.26	17.6	9.3	17.4
20	1,5p	3	2015-04-17	8.27	17.5	9.4	17
20	1,5p	4	2015-04-17	8.25	18	9.1	17.4
20	1,5p	5	2015-04-17	8.25	18.2	9.2	17.6
15	0	1	2015-04-17	8.27	13.9	10.7	12
15	0	2	2015-04-17	8.26	13.8	10.6	12
15	0	3	2015-04-17	8.2	14.5	10.5	12.6
15	0	4	2015-04-17	8.19	15.4	10.2	13
15	0	5	2015-04-17	8.25	16.1	10	14.2
15	1.5	1	2015-04-17	8.27	12.8	10.9	11.8
15	1.5	2	2015-04-17	8.27	12.7	10.8	12
15	1.5	3	2015-04-17	8.26	13.4	10.8	12
15	1.5	4	2015-04-17	8.26	15.3	10.2	13.4
15	1.5	5	2015-04-17	8.21	15.8	10.1	12.8
15	3	1	2015-04-17	8.24	12.7	11	12
15	3	2	2015-04-17	8.22	12.7	10.9	12
15	3	3	2015-04-17	8.24	13.2	10.8	12
15	3	4	2015-04-17	8.2	15.2	10.3	13
15	3	5	2015-04-17	8.17	15.8	10.2	13.6
15	4	1	2015-04-17	8.25	12.6	10.9	12
15	4	2	2015-04-17	8.22	12.7	10.8	11.8
15	4	3	2015-04-17	8.22	12.8	10.9	12
15	4	4	2015-04-17	8.14	14.6	10.4	13
15	4	5	2015-04-17	8.21	15.1	10.2	13
15	1,5p	1	2015-04-17	8.27	15.7	10.2	13.2
15	1,5p	2	2015-04-17	8.28	15.5	10	13
15	1,5p	3	2015-04-17	8.26	15.7	10.1	13
15	1,5p	4	2015-04-17	8.24	17.6	9.7	14.5
15	1,5p	5	2015-04-17	8.25	17.6	9.8	15
20	0	1	2015-04-20	8.32	15.4	9.1	20
20	0	2	2015-04-20	8.32	15.5	9.1	20
20	0	3	2015-04-20	8.34	16.9	8.8	20
20	0	4	2015-04-20	8.28	17.2	8.8	20
20	0	5	2015-04-20	8.32	16.1	9	19.8
20	1.5	1	2015-04-20	8.34	15.4	9	20
20	1.5	2	2015-04-20	8.34	15.3	9	20
20	1.5	3	2015-04-20	8.35	16.3	8.9	20
20	1.5	4	2015-04-20	8.26	16.6	8.9	20
20	1.5	5	2015-04-20	8.31	15.8	9	20
20	3	1	2015-04-20	8.36	17.7	8.7	20
20	3	2	2015-04-20	8.34	17.7	8.7	20
20	3	3	2015-04-20	8.34	18.2	8.7	20
20	3	4	2015-04-20	8.3	18.3	8.7	20
20	3	5	2015-04-20	8.35	17.9	8.7	20
20	4	1	2015-04-20	8.33	17	8.7	20
20	4	2	2015-04-20	8.31	16.6	8.9	20
20	4	3	2015-04-20	8.25	17.8	8.7	20
20	4	4	2015-04-20	8.31	17.9	8.7	20
20	4	5	2015-04-20	8.33	17	8.7	20
20	1,5p	1	2015-04-20	8.35	15.7	9.2	20
20	1,5p	2	2015-04-20	8.32	15.6	9	20
20	1,5p	3	2015-04-20	8.33	17.5	8.8	20
20	1,5p	4	2015-04-20	8.27	17.5	8.7	20
20	1,5p	5	2015-04-20	8.31	16.5	8.9	20
15	0	1	2015-04-20	8.29	12.7	10.1	18
15	0	2	2015-04-20	8.29	13.1	9.9	18
15	0	3	2015-04-20	8.24	15	9.5	18.2
15	0	4	2015-04-20	8.27	15	9.6	18
15	0	5	2015-04-20	8.29	12.5	10.2	18.2
15	1.5	1	2015-04-20	8.29	12.9	10.2	18.2
15	1.5	2	2015-04-20	8.29	13.1	10	18.6
15	1.5	3	2015-04-20	8.28	15	9.6	18.4
15	1.5	4	2015-04-20	8.25	15.3	9.6	18.4
15	1.5	5	2015-04-20	8.29	12	10.2	18.4
15	3	1	2015-04-20	8.26	15.5	9.5	18
15	3	2	2015-04-20	8.27	15.3	9.6	18
15	3	3	2015-04-20	8.26	17.1	9.3	18
15	3	4	2015-04-20	8.21	17.5	9.2	18
15	3	5	2015-04-20	8.28	15.5	9.6	18
15	4	1	2015-04-20	8.29	13.7	9.8	17.8
15	4	2	2015-04-20	8.27	14.1	9.7	18
15	4	3	2015-04-20	8.31	15.5	9.4	18
15	4	4	2015-04-20	8.29	15.2	9.8	18
15	4	5	2015-04-20	8.25	14	9.6	18
15	1,5p	1	2015-04-20	8.27	13.1	9.9	18.8
15	1,5p	2	2015-04-20	8.27	13.6	9.8	18.6
15	1,5p	3	2015-04-20	8.24	15	9.5	18.6
15	1,5p	4	2015-04-20	8.22	15.3	9.5	19
15	1,5p	5	2015-04-20	8.27	13.3	9.9	19
20	0	1	2015-04-23	8.31	16.3	9.1	27.8
20	0	2	2015-04-23	8.33	15.3	9.3	27.6
20	0	3	2015-04-23	8.34	15	9.4	26.75
20	0	4	2015-04-23	8.35	15	9.4	27.6
20	0	5	2015-04-23	8.35	16.1	9.3	27.25
20	1.5	1	2015-04-23	8.35	17.8	9.1	26.8
20	1.5	2	2015-04-23	8.37	17.2	9.3	26.6
20	1.5	3	2015-04-23	8.32	17.3	9.2	24
20	1.5	4	2015-04-23	8.34	17	9.3	26.4
20	1.5	5	2015-04-23	8.33	17.9	9.1	27
20	3	1	2015-04-23	8.34	17.5	9	27
20	3	2	2015-04-23	8.33	16.5	9.2	27.2
20	3	3	2015-04-23	8.34	16.5	9.3	26.6
20	3	4	2015-04-23	8.35	16	9.4	27
20	3	5	2015-04-23	8.32	17.4	9.1	26.8
20	4	1	2015-04-23	8.33	16.9	9.2	28
20	4	2	2015-04-23	8.31	15.7	9.4	27
20	4	3	2015-04-23	8.32	15.5	9.4	26.6
20	4	4	2015-04-23	8.33	15.5	9.6	27
20	4	5	2015-04-23	8.3	17	9.1	27.75
20	1,5p	1	2015-04-23	8.33	16.9	9.2	28
20	1,5p	2	2015-04-23	8.35	15.4	9.5	27.4
20	1,5p	3	2015-04-23	8.32	15.1	9.5	27.6
20	1,5p	4	2015-04-23	8.34	15.2	9.5	26.8
20	1,5p	5	2015-04-23	8.28	16.7	9.2	27.8
15	0	1	2015-04-23	8.21	14.9	10	20
15	0	2	2015-04-23	8.29	12.3	10.7	19
15	0	3	2015-04-23	8.29	12.8	10.3	19.8
15	0	4	2015-04-23	8.29	12.7	10.4	20
15	0	5	2015-04-23	8.29	15	9.9	20
15	1.5	1	2015-04-23	8.28	17.6	9.6	20
15	1.5	2	2015-04-23	8.28	15.6	10	20
15	1.5	3	2015-04-23	8.31	15.5	10	20
15	1.5	4	2015-04-23	8.3	15.5	10	20
15	1.5	5	2015-04-23	8.32	17.4	9.6	20
15	3	1	2015-04-23	8.26	15.7	9.9	20
15	3	2	2015-04-23	8.29	14.1	10.3	20
15	3	3	2015-04-23	8.32	13.6	10.4	19.8
15	3	4	2015-04-23	8.29	14.3	10.1	20
15	3	5	2015-04-23	8.28	15.3	9.9	20
15	4	1	2015-04-23	8.29	14.9	10	20
15	4	2	2015-04-23	8.32	13	10.5	20
15	4	3	2015-04-23	8.33	12.9	10.4	19.6
15	4	4	2015-04-23	8.33	13.4	10.3	20
15	4	5	2015-04-23	8.3	15.4	9.9	20
15	1,5p	1	2015-04-23	8.28	15.1	10	20
15	1,5p	2	2015-04-23	8.33	12.5	10.6	19.8
15	1,5p	3	2015-04-23	8.3	12.5	10.5	20
15	1,5p	4	2015-04-23	8.33	13.1	10.4	20
15	1,5p	5	2015-04-23	8.27	15.2	9.9	20
20	0	1	2015-04-26	8.31	16.6	8.6	29
20	0	2	2015-04-26	8.31	16.7	8.4	28.4
20	0	3	2015-04-26	8.31	16.3	8.5	28.5
20	0	4	2015-04-26	8.31	17.5	8.2	29
20	0	5	2015-04-26	8.29	17.8	8.4	29
20	1.5	1	2015-04-26	8.4	16.1	9.3	28.8
20	1.5	2	2015-04-26	8.44	15.8	9.4	28.6
20	1.5	3	2015-04-26	8	15.8	9.4	27.6667
20	1.5	4	2015-04-26	8.34	17.3	8.7	28.6
20	1.5	5	2015-04-26	8.31	17.5	8.6	28.8
20	3	1	2015-04-26	8.35	15.8	9	28.8
20	3	2	2015-04-26	8.35	15.6	9	28
20	3	3	2015-04-26	8.35	15.7	8.9	28
20	3	4	2015-04-26	8.29	17	8.7	28
20	3	5	2015-04-26	8.31	16.9	8.5	28
20	4	1	2015-04-26	8.31	15.9	8.8	28
20	4	2	2015-04-26	8.33	15.6	9.2	28.2
20	4	3	2015-04-26	8.34	15.5	8.9	28.2
20	4	4	2015-04-26	8.34	16.8	9.1	29
20	4	5	2015-04-26	8.28	17	8.5	28
20	1,5p	1	2015-04-26	8.31	17.5	8.5	28
20	1,5p	2	2015-04-26	8.31	17.4	8.7	28
20	1,5p	3	2015-04-26	8.27	17.3	8.3	28
20	1,5p	4	2015-04-26	8.32	18.2	8.6	28
20	1,5p	5	2015-04-26	8.24	18.1	8.4	28
15	0	1	2015-04-26	8.34	13.7	9.7	23.6
15	0	2	2015-04-26	8.34	13.5	9.7	23
15	0	3	2015-04-26	8.34	14.1	9.6	23
15	0	4	2015-04-26	8.31	15.7	9.3	23
15	0	5	2015-04-26	8.32	15.6	9.5	24
15	1.5	1	2015-04-26	8.78	13	13.6	23.8
15	1.5	2	2015-04-26	8.36	12.7	10.1	23
15	1.5	3	2015-04-26	8.45	13.5	9.9	23.4
15	1.5	4	2015-04-26	8.36	15.4	9.9	23.4
15	1.5	5	2015-04-26	8.52	15.4	11.1	24
15	3	1	2015-04-26	8.37	12.3	10.8	23
15	3	2	2015-04-26	8.37	12.1	10.3	23
15	3	3	2015-04-26	8.39	12.8	10.2	23.2
15	3	4	2015-04-26	8.33	15.3	9.7	23
15	3	5	2015-04-26	8.31	15.1	10.2	23.4
15	4	1	2015-04-26	8.36	12.6	10.1	23
15	4	2	2015-04-26	8.35	12.3	10	23
15	4	3	2015-04-26	8.36	12.6	10	23
15	4	4	2015-04-26	8.34	14.7	9.8	23
15	4	5	2015-04-26	8.35	15	10.1	23.6
15	1,5p	1	2015-04-26	8.3	15.8	9.6	23.2
15	1,5p	2	2015-04-26	8.32	15.5	9.8	23
15	1,5p	3	2015-04-26	8.28	15.8	9.6	23
15	1,5p	4	2015-04-26	8.28	17.7	9.4	23.25
15	1,5p	5	2015-04-26	8.26	17.8	9.2	24
20	0	1	2015-04-29	8.23	17.6	10	30
20	0	2	2015-04-29	8.25	17.4	9.7	29.6
20	0	3	2015-04-29	8.27	16	9.9	29.75
20	0	4	2015-04-29	8.26	16	10.3	29.8
20	0	5	2015-04-29	8.27	15.8	10.1	30
20	1.5	1	2015-04-29	8.57	17.2	12.6	30.2
20	1.5	2	2015-04-29	8.51	17.4	12.4	30
20	1.5	3	2015-04-29	8.85	15.8	15.6	29.6667
20	1.5	4	2015-04-29	8.38	15.5	11.3	29.8
20	1.5	5	2015-04-29	8.44	15.6	11.5	30
20	3	1	2015-04-29	8.65	16.7	14.1	30
20	3	2	2015-04-29	8.43	16.9	10.8	30
20	3	3	2015-04-29	8.3	15.6	10.1	29.8
20	3	4	2015-04-29	8.41	15.4	11.2	29.75
20	3	5	2015-04-29	8.37	15.2	10.9	29.6
20	4	1	2015-04-29	8.4	18.4	9.7	29.4
20	4	2	2015-04-29	8.47	18.5	9.9	29.6
20	4	3	2015-04-29	8.35	17.8	9.4	30
20	4	4	2015-04-29	8.44	17.5	10.1	29.6
20	4	5	2015-04-29	8.36	17.5	9.7	30
20	1,5p	1	2015-04-29	8.47	17.7	11	29.6
20	1,5p	2	2015-04-29	8.54	17.9	11.9	30
20	1,5p	3	2015-04-29	8.38	16.8	10	29.6
20	1,5p	4	2015-04-29	8.37	17.1	10.2	29.6
20	1,5p	5	2015-04-29	8.34	16.5	10.2	29.4
15	0	1	2015-04-29	8.3	15.9	11	26.2
15	0	2	2015-04-29	8.27	15.6	10.9	26.2
15	0	3	2015-04-29	8.27	12.9	11.5	26
15	0	4	2015-04-29	8.31	13	11.7	26
15	0	5	2015-04-29	8.32	13.6	11.5	26
15	1.5	1	2015-04-29	9.36	16	22.5	26
15	1.5	2	2015-04-29	8.59	15.5	13.6	26.2
15	1.5	3	2015-04-29	8.73	12.6	15.5	26.4
15	1.5	4	2015-04-29	8.9	12.9	18.3	26
15	1.5	5	2015-04-29	9.22	13.2	21.4	26.4
15	3	1	2015-04-29	8.6	15	14.6	26.2
15	3	2	2015-04-29	8.49	15.9	13.6	26
15	3	3	2015-04-29	8.62	13.1	15	26
15	3	4	2015-04-29	8.51	12.8	13.8	26
15	3	5	2015-04-29	8.59	12.9	14.5	26
15	4	1	2015-04-29	8.48	17.7	13.2	26
15	4	2	2015-04-29	8.74	17.5	15.7	26.25
15	4	3	2015-04-29	8.58	15.5	13.8	26.2
15	4	4	2015-04-29	8.48	15.3	12.6	26.2
15	4	5	2015-04-29	8.9	15.7	16.4	26.6
15	1,5p	1	2015-04-29	8.78	16.1	16.4	26
15	1,5p	2	2015-04-29	8.63	15.9	14.5	26.75
15	1,5p	3	2015-04-29	8.55	13.8	14	26
15	1,5p	4	2015-04-29	8.61	13.4	14.7	26
15	1,5p	5	2015-04-29	8.59	14.3	14.1	26.2
20	0	1	2015-05-02	8.22	15.8	9.2	31
20	0	2	2015-05-02	8.27	15.9	9.7	30.6
20	0	3	2015-05-02	8.26	17.6	9.4	31
20	0	4	2015-05-02	8.19	17.6	8.4	31
20	0	5	2015-05-02	8.18	16	9.1	31
20	1.5	1	2015-05-02	8.57	16	12.9	31
20	1.5	2	2015-05-02	8.6	16	13.2	31
20	1.5	3	2015-05-02	9.24	17.5	20	30.6667
20	1.5	4	2015-05-02	8.61	17.6	12.4	31.2
20	1.5	5	2015-05-02	8.44	16.1	11.1	31
20	3	1	2015-05-02	8.76	17.4	13	31
20	3	2	2015-05-02	8.37	17.5	9.5	31
20	3	3	2015-05-02	8.46	18.7	10.1	31
20	3	4	2015-05-02	8.62	18.6	11.7	30.25
20	3	5	2015-05-02	8.39	17.7	9.6	30.8
20	4	1	2015-05-02	8.55	16.4	11.4	31
20	4	2	2015-05-02	8.62	16	11.8	31
20	4	3	2015-05-02	8.61	18	11.7	31.2
20	4	4	2015-05-02	8.98	18.1	16.8	31
20	4	5	2015-05-02	8.73	16.5	13.8	31
20	1,5p	1	2015-05-02	9.07	16.1	21	31
20	1,5p	2	2015-05-02	9.14	15.5	20.7	31
20	1,5p	3	2015-05-02	8.49	17.8	11.3	31
20	1,5p	4	2015-05-02	9.13	17.5	20.6	31
20	1,5p	5	2015-05-02	8.54	16.1	12.6	31
15	0	1	2015-05-02	8.51	12.3	12	28.2
15	0	2	2015-05-02	8.49	12.8	11.7	27.5
15	0	3	2015-05-02	8.47	15.5	10.8	27.4
15	0	4	2015-05-02	8.49	15	11	28.2
15	0	5	2015-05-02	8.49	12.3	11.7	28.2
15	1.5	1	2015-05-02	9.51	12.7	18.7	28.2
15	1.5	2	2015-05-02	9.39	12.9	22.3	28.2
15	1.5	3	2015-05-02	9.6	15.2	23.8	28
15	1.5	4	2015-05-02	9.62	15.6	21.2	28.4
15	1.5	5	2015-05-02	9.55	12.3	20.1	28
15	3	1	2015-05-02	9.38	15.6	22.9	27.2
15	3	2	2015-05-02	9.2	15.9	19.1	27.75
15	3	3	2015-05-02	9.56	18.2	22.2	28
15	3	4	2015-05-02	9.37	17.9	21.3	27.8
15	3	5	2015-05-02	9.28	15.8	18.9	28
15	4	1	2015-05-02	9.36	13.4	22.6	28
15	4	2	2015-05-02	9.52	14.4	22.7	28
15	4	3	2015-05-02	9.49	16.3	23.9	28.2
15	4	4	2015-05-02	9.28	16	20.8	27.8
15	4	5	2015-05-02	9.5	13.6	21.1	28
15	1,5p	1	2015-05-02	9.45	12.7	25.1	28.2
15	1,5p	2	2015-05-02	9.34	13.6	23.3	28
15	1,5p	3	2015-05-02	9.48	16.1	23.7	28
15	1,5p	4	2015-05-02	9.41	15.8	22.4	28.5
15	1,5p	5	2015-05-02	9.28	12.9	20.2	28.4
20	0	1	2015-05-05	8.01	17.9	8.7	33
20	0	2	2015-05-05	8.07	16.7	9.2	32.2
20	0	3	2015-05-05	8.2	16.5	10.3	33
20	0	4	2015-05-05	8.28	16.6	11.1	33
20	0	5	2015-05-05	8.32	17.7	11.3	33
20	1.5	1	2015-05-05	8.34	19.5	9.7	33.4
20	1.5	2	2015-05-05	8.37	18.7	9.8	33.2
20	1.5	3	2015-05-05	8.27	18.5	8.6	33
20	1.5	4	2015-05-05	8.39	18.3	10.3	33.4
20	1.5	5	2015-05-05	8.73	19.6	13.6	33
20	3	1	2015-05-05	9.11	18.8	16.3	33.4
20	3	2	2015-05-05	8.36	17.6	10.7	33
20	3	3	2015-05-05	8.36	17.4	11.4	32.4
20	3	4	2015-05-05	8.32	17.4	10	33
20	3	5	2015-05-05	8.49	18.9	11.8	33.4
20	4	1	2015-05-05	8.97	18.9	19.1	33.2
20	4	2	2015-05-05	8.57	17	12.8	33
20	4	3	2015-05-05	8.4	16.5	11.2	32.8
20	4	4	2015-05-05	8.68	17.1	13.7	33.2
20	4	5	2015-05-05	9.5	19	22.7	33.5
20	1,5p	1	2015-05-05	9.46	18.6	23.3	33.4
20	1,5p	2	2015-05-05	9.17	16.9	17.8	33.4
20	1,5p	3	2015-05-05	8.58	16.4	13.8	32.8
20	1,5p	4	2015-05-05	9.26	16.8	20.1	33
20	1,5p	5	2015-05-05	9.19	18.3	23	33.4
15	0	1	2015-05-05	8.45	15.1	12.5	29.2
15	0	2	2015-05-05	8.46	12.8	13.4	28.25
15	0	3	2015-05-05	8.51	13.1	13.5	28.4
15	0	4	2015-05-05	8.55	13.3	13.4	28.6
15	0	5	2015-05-05	8.46	15.3	12.2	29
15	1.5	1	2015-05-05	9.03	17.3	13.1	29
15	1.5	2	2015-05-05	9.22	15.4	15.9	29
15	1.5	3	2015-05-05	9.23	15.2	15.3	28.8
15	1.5	4	2015-05-05	9.43	15.5	15.6	29
15	1.5	5	2015-05-05	9.3	17.2	14.3	29
15	3	1	2015-05-05	9.53	15.8	19.3	29.2
15	3	2	2015-05-05	9.44	13.9	22.4	29
15	3	3	2015-05-05	9.4	14.7	17.6	29
15	3	4	2015-05-05	9.39	13.7	19.3	29
15	3	5	2015-05-05	9.35	16.1	16.2	29
15	4	1	2015-05-05	9.52	15.7	21.2	29
15	4	2	2015-05-05	9.37	13.3	19.3	28.75
15	4	3	2015-05-05	9.4	13.3	20.7	29
15	4	4	2015-05-05	9.4	13.9	20.8	29
15	4	5	2015-05-05	9.32	15.8	15.3	29.2
15	1,5p	1	2015-05-05	9.38	15.4	17.2	29.2
15	1,5p	2	2015-05-05	9.34	12.9	21.2	29
15	1,5p	3	2015-05-05	9.41	13.1	21.3	29
15	1,5p	4	2015-05-05	9.25	13.7	17.2	29.5
15	1,5p	5	2015-05-05	9.28	15.5	16.9	29
20	0	1	2015-05-08	8.26	18.7	8.3	34.8
20	0	2	2015-05-08	8.3	19.9	8.2	33.8
20	0	3	2015-05-08	8.31	20	8.5	34.5
20	0	4	2015-05-08	8.37	18.9	8.9	34.6
20	0	5	2015-05-08	8.41	18.6	9.3	34.5
20	1.5	1	2015-05-08	8.49	17.6	10.6	35
20	1.5	2	2015-05-08	9.28	19.5	17.5	35
20	1.5	3	2015-05-08	8.74	19.4	11.8	34.6667
20	1.5	4	2015-05-08	8.48	17.9	10	35
20	1.5	5	2015-05-08	9.01	17.9	14.8	35
20	3	1	2015-05-08	8.76	16.3	12.2	35
20	3	2	2015-05-08	9.41	18.9	19.6	35
20	3	3	2015-05-08	9.21	18.9	17.5	35
20	3	4	2015-05-08	8.75	17.2	12.1	35
20	3	5	2015-05-08	8.57	16.4	10.9	34.4
20	4	1	2015-05-08	8.83	15.9	14.6	34.6
20	4	2	2015-05-08	9.43	17.9	20.3	35
20	4	3	2015-05-08	8.82	18.1	13	35
20	4	4	2015-05-08	8.8	16.4	13.5	34.6
20	4	5	2015-05-08	8.49	15.7	9.3	35
20	1,5p	1	2015-05-08	9.11	15.7	15.7	35
20	1,5p	2	2015-05-08	9.33	17.2	18.1	35
20	1,5p	3	2015-05-08	9.48	17.4	25.3	34.6
20	1,5p	4	2015-05-08	9.18	15.9	16.3	35
20	1,5p	5	2015-05-08	8.82	15.8	14.3	35
15	0	1	2015-05-08	8.64	16.1	12.2	29.6
15	0	2	2015-05-08	8.52	17.3	10.7	29
15	0	3	2015-05-08	8.54	17.8	11.1	30
15	0	4	2015-05-08	8.48	15.8	11	29.4
15	0	5	2015-05-08	8.45	15.3	10.6	29.2
15	1.5	1	2015-05-08	8.43	14.7	9.2	30
15	1.5	2	2015-05-08	8.9	16.3	14	29.4
15	1.5	3	2015-05-08	8.77	15.8	11.9	29.4
15	1.5	4	2015-05-08	8.89	14	12.2	29
15	1.5	5	2015-05-08	8.68	13.7	12.6	29.4
15	3	1	2015-05-08	9.01	13.8	13.5	29.4
15	3	2	2015-05-08	9.29	16.2	15.7	29.75
15	3	3	2015-05-08	8.7	15.7	12.4	29
15	3	4	2015-05-08	9.11	13.2	16	29.6
15	3	5	2015-05-08	8.98	13.2	13.8	29.4
15	4	1	2015-05-08	9.18	13.1	16	29.25
15	4	2	2015-05-08	9	15.7	14.4	29.25
15	4	3	2015-05-08	9.14	15.2	15.1	29.2
15	4	4	2015-05-08	9.12	12.6	16.2	29
15	4	5	2015-05-08	8.94	12.5	13.4	29.2
15	1,5p	1	2015-05-08	8.86	12.8	12.4	30
15	1,5p	2	2015-05-08	8.96	15.6	13.3	29
15	1,5p	3	2015-05-08	8.97	14.9	12.7	30
15	1,5p	4	2015-05-08	8.72	12.4	11.8	29.5
15	1,5p	5	2015-05-08	8.84	12.6	12.8	29.8

## Sheet: DATA_MORPH_08MAY15
Temp	Roundup	Rep	L_AV	W_AV	TL_AV	BLBW_RA_AV
15	0	1	8.2292	6.2004	10.7854	1.32631
15	0	2	7.75025	5.50175	9.99725	1.41133
15	0	3	8.1164	5.915	10.4976	1.37368
15	0	4	7.9658	6.0194	10.521	1.32292
15	0	5	7.925	5.8888	10.5376	1.34763
15	1.5	1	7.6634	5.563	9.446	1.388
15	1.5	2	8.1216	5.8132	10.0944	1.4029
15	1.5	3	7.0704	5.343	8.9984	1.32679
15	1.5	4	7.6044	5.4062	9.5406	1.41009
15	1.5	5	7.57	5.6362	9.0494	1.34688
15	3	1	8.3662	5.919	10.185	1.41341
15	3	2	8.36075	5.959	10.553	1.40279
15	3	3	6.3505	4.78025	8.56675	1.33207
15	3	4	8.1274	6.0538	10.521	1.34546
15	3	5	7.92	5.5656	10.0602	1.42868
15	4	1	8.12625	5.73025	10.1102	1.41892
15	4	2	8.0355	5.81275	10.38	1.38386
15	4	3	7.9626	5.5386	9.7598	1.44092
15	4	4	7.4046	5.3054	9.511	1.39729
15	4	5	7.3776	5.418	9.7054	1.36344
15	4p	1	7.7402	5.585	9.6612	1.38924
15	4p	2	7.267	5.15375	9.19325	1.41288
15	4p	3	7.5025	5.376	8.9505	1.39717
15	4p	4	6.52775	4.85625	8.70025	1.35094
15	4p	5	8.2036	5.6654	10.3092	1.45279
20	0	1	11.5674	8.1832	15.6208	1.41594
20	0	2	11.588	8.22475	17.0963	1.40854
20	0	3	11.1687	7.77725	16.2148	1.43683
20	0	4	11.0468	7.7722	16.2504	1.42289
20	0	5	11.7245	8.4155	17.6425	1.39742
20	1.5	1	12.4904	8.9944	18.3906	1.39038
20	1.5	2	12.468	8.1392	17.41	1.53249
20	1.5	3	11.014	7.724	16.5973	1.42525
20	1.5	4	11.9618	8.64154	16.3576	1.38403
20	1.5	5	11.9756	7.9346	16.9146	1.5111
20	3	1	12.291	8.309	18.0766	1.48346
20	3	2	12.106	8.1382	17.3546	1.4915
20	3	3	12.0636	7.9412	17.6386	1.52228
20	3	4	12.4973	8.8295	18.0655	1.41543
20	3	5	12.129	8.631	17.8342	1.40701
20	4	1	11.161	7.617	16.377	1.46906
20	4	2	12.0908	8.4446	17.9822	1.4328
20	4	3	12.1406	8.4344	16.8954	1.43785
20	4	4	12.3614	8.5096	17.987	1.45445
20	4	5	12.084	7.97925	17.9255	1.51501
20	4p	1	12.0908	8.353	17.807	1.44995
20	4p	2	12.1238	8.226	17.2688	1.47386
20	4p	3	11.962	8.257	17.8356	1.45082
20	4p	4	12.8054	8.7022	17.804	1.47466
20	4p	5	12.7852	9.171	17.8956	1.39509

## Sheet: DATA_Algae
Temp	Roundup	Rep	pH	wtemp	oxy	bl	bw	tl	bwbl	group	algae	algaediversity	Shannonindex	Evenessindex
15	0	1	8.52	17.3	10.7	7750	5502	9997	1409	2	31247400	27	2.23673	0.703806
15	0	2	8.48	15.8	11	7966	6019	10521	1323	4	30754020	36	2.76897	0.814115
15	0	3	8.45	15.3	10.6	7925	5889	10538	1346	5	31795600	43	2.42298	0.692972
15	1.5	1	8.9	16.3	14	8122	5813	10094	1397	2	33495020	38	2.50159	0.742909
15	1.5	2	8.89	14	12.2	7604	5406	9541	1407	4	17597220	27	2.33615	0.725765
15	1.5	3	8.68	13.7	12.6	7570	5636	9049	1343	5	17268300	30	2.23622	0.694721
15	3	1	9.01	13.8	13.5	8366	5919	10185	1413	1	33111280	38	2.30026	0.67631
15	3	2	9.29	16.2	15.7	8361	5959	10553	1403	2	22750300	33	1.94315	0.583142
15	3	3	8.98	13.2	13.8	7920	5566	10060	1423	5	16500820	31	2.17752	0.660688
15	4	1	9.18	13.1	16	8126	5730	10110	1418	1	38757740	30	2.37834	0.713743
15	4	2	9.12	12.6	16.2	7405	5305	9511	1396	4	26752160	33	2.42027	0.711594
15	4	3	8.94	12.5	13.4	7378	5418	9705	1362	5	16610460	36	2.37697	0.698862
15	4p	1	8.86	12.8	12.4	7740	5585	9661	1386	1	36290840	31	2.21675	0.665249
15	4p	2	8.97	14.9	12.7	7503	5376	8951	1396	3	33166100	22	2.01909	0.685728
15	4p	3	8.72	12.4	11.8	6528	4856	8700	1344	4	51695260	34	2.40229	0.720932
20	0	1	8.26	18.7	8.3	11567	8183	15621	1414	1	4622310	37	1.85164	0.561813
20	0	2	8.3	19.9	8.2	11588	8225	17096	1409	2	6357960	33	2.04191	0.634354
20	0	3	8.37	18.9	8.9	11047	7772	16250	1421	4	4914630	26	1.80414	0.636781
20	1.5	1	8.49	17.6	10.6	12490	8994	18391	1389	1	76583540	30	1.44824	0.4557
20	1.5	2	9.28	19.5	17.5	12468	8139	17410	1532	2	49338000	33	1.80123	0.559584
20	1.5	3	8.48	17.9	10	11962	8642	16358	1384	4	16994200	31	1.93969	0.602599
20	3	1	8.76	16.3	12.2	12291	8309	18077	1479	1	33275740	30	1.67836	0.52811
20	3	2	9.21	18.9	17.5	12064	7941	17639	1519	3	21982820	30	2.15581	0.708094
20	3	3	8.75	17.2	12.1	12497	8830	18066	1415	4	29876900	31	2.27937	0.737411
20	4	1	9.43	17.9	20.3	12091	8445	17982	1432	2	37716160	26	2.35817	0.752089
20	4	2	8.8	16.4	13.5	12361	8510	17987	1453	4	38319180	26	2.23433	0.72284
20	4	3	8.49	15.7	9.3	12084	7979	17926	1514	5	23627420	26	2.27278	0.724857
20	4p	1	9.11	15.7	15.7	12091	8353	17807	1447	1	59863440	30	1.68226	0.552552
20	4p	2	9.48	17.4	25.3	11962	8257	17836	1449	3	82833020	29	0.992419	0.316511
20	4p	3	9.18	15.9	16.3	12805	8702	17804	1472	4	249540640	28	1.00916	0.331468

## Sheet: RAW_DATA_GLY_ANALYSES
Time_sample_taken	Temp	Roundup	Rep	Glyphosate_µg/L	AMPA_µg/L
end_09May2015	15	0	1	< 5.0	< 2.5
end_09May2015	15	0	2	< 5.0	< 2.5
end_09May2015	15	0	3	< 5.0	< 2.5
end_09May2015	15	1.5	1	1406.31	21.3792
end_09May2015	15	1.5	2	1247.77	31.1958
end_09May2015	15	1.5	3	1499.55	27.7588
end_09May2015	15	3	1	2878.99	85.4193
end_09May2015	15	3	2	2688.78	116.113
end_09May2015	15	3	3	2979.99	85.0643
end_09May2015	15	4	1	3776.07	112.917
end_09May2015	15	4	2	3841.77	117.126
end_09May2015	15	4	3	3797.48	123.912
end_09May2015	15	4p	1	4789.14	146.088
end_09May2015	15	4p	2	7253.17	221.448
end_09May2015	15	4p	3	6968.28	214.487
end_09May2015	20	0	1	< 5.0	< 2.5
end_09May2015	20	0	2	< 5.0	< 2.5
end_09May2015	20	0	3	< 5.0	< 2.5
end_09May2015	20	1.5	1	1636.58	31.9845
end_09May2015	20	1.5	2	1639.44	35.6732
end_09May2015	20	1.5	3	1518.97	59.5187
end_09May2015	20	3	1	2999.45	21.0537
end_09May2015	20	3	2	3018.85	51.9093
end_09May2015	20	3	3	2975.68	36.5891
end_09May2015	20	4	1	4110.76	137.419
end_09May2015	20	4	2	4174.24	135.824
end_09May2015	20	4	3	4176.99	157.178
end_09May2015	20	4p	1	8270.44	221.396
end_09May2015	20	4p	2	7461.83	216.56
end_09May2015	20	4p	3	4667.06	188.503
start_13Apr2015	15	0	1	< 5.0	< 2.5
start_13Apr2015	15	1.5	1	1581.23	< 2.5
start_13Apr2015	15	3	1	2997.53	< 2.5
start_13Apr2015	15	4	1	3838.03	< 2.5
start_13Apr2015	15	4p	1	1807.95	< 2.5
start_13Apr2015	20	0	1	< 5.0	< 2.5
start_13Apr2015	20	1.5	1	1533.78	< 2.5
start_13Apr2015	20	3	1	3006.44	< 2.5
start_13Apr2015	20	4	1	4263.28	< 2.5
start_13Apr2015	20	4p	1	1720.58	< 2.5
